# Supplementary material for: Nebivolol combined with tetrahydrobiopterin affects diastolic function in spontaneously hypertensive rats via the nitric oxide/cyclic guanosine monophosphate signalling pathway
Source: BMC Pharmacol Toxicol. 2020 Dec 2;21:84. doi: 10.1186/s40360-020-00460-z (PMC7709331; doi:10.1186/s40360-020-00460-z)
Supplement: Supplementary file 1 — Additional file 1. [file 40360_2020_460_MOESM1_ESM.xlsx]

## Sheet: Sheet1
Control	H-N&H-BH4	H-N&L-BH4	L-N&H-BH4	L-N&L-BH4	L-N	H-N	L-BH4	H-BH4
0.283637	0.926268	0.401976	0.751447	0.66	0.354459	0.36953	0.681426	0.881124
0.38516	0.933246	0.466937	0.720245	0.617036	0.421653	0.412024	0.607395	0.751621
0.368833	0.858377	0.427025	0.788765	0.679357	0.378252	0.474612	0.508523	0.836049
0.435119	0.86361	0.401976	0.795882	0.649132	0.452773	0.423676	0.5686	0.800114
0.396534	0.878568	0.528549	0.800965	0.616477	0.422653	0.436754	0.637119	0.796843
0.373857	0.895375	0.445293	0.733461	0.591944	0.401784	0.419961	0.600613	0.817227
