# Supplementary material for: Nebivolol combined with tetrahydrobiopterin affects diastolic function in spontaneously hypertensive rats via the nitric oxide/cyclic guanosine monophosphate signalling pathway
Source: BMC Pharmacol Toxicol. 2020 Dec 2;21:84. doi: 10.1186/s40360-020-00460-z (PMC7709331; doi:10.1186/s40360-020-00460-z)
Supplement: Supplementary file 2 — Additional file 2. [file 40360_2020_460_MOESM2_ESM.xlsx]

## Sheet: Sheet1
Sample	Control	H-N&H-BH4	H-N&L-BH4	L-N&H-BH4	L-N&L-BH4	L-N	H-N	L-BH4	H-BH4
Concentration	88.7786	63.4962	69.6946	70.0763	73.5114	82.2901	73.5025	85.1069	84.2214
	86.5342	60.7328	65.8779	65.4046	65.4046	87.6336	75.0382	84.1985	83.1298
	91.4504	62.8244	66.6412	68.5496	74.6565	86.4886	75.4198	81.3817	86.5114
	86.2508	65.5281	70.6385	71.5374	70.2785	85.3902	77.0438	87.2309	83.8209
	84.7843	61.6543	68.0643	69.0939	77.3911	88.2791	72.6893	85.2018	87.0126
	93.3817	59.6253	63.5053	67.399	69.9024	82.7429	74.8361	82.254	86.3216
