# Supplementary material for: Nebivolol combined with tetrahydrobiopterin affects diastolic function in spontaneously hypertensive rats via the nitric oxide/cyclic guanosine monophosphate signalling pathway
Source: BMC Pharmacol Toxicol. 2020 Dec 2;21:84. doi: 10.1186/s40360-020-00460-z (PMC7709331; doi:10.1186/s40360-020-00460-z)
Supplement: Supplementary file 5 — Additional file 5. [file 40360_2020_460_MOESM5_ESM.xlsx]

## Sheet: Sheet1
Control	H-N&H-BH4	H-N&L-BH4	L-N&H-BH4	L-N&L-BH4	L-N	H-N	L-BH4	H-BH4
1	1.959	1.747	1.986	1.582	1.274	1.486	1.379	1.603
1	1.815	1.824	1.905	1.521	1.197	1.559	1.495	1.646
1	1.551	1.889	2.129	1.518	1.236	1.5	1.279	1.637
1	1.892	1.993	2.173	1.529	1.216	1.607	1.414	1.727
1	2.329	1.657	2.219	1.529	1.232	1.529	1.263	1.633
1	1.79	1.206	2.329	1.536	1.343	1.521	1.314	1.559
