# Supplementary material for: Nebivolol combined with tetrahydrobiopterin affects diastolic function in spontaneously hypertensive rats via the nitric oxide/cyclic guanosine monophosphate signalling pathway
Source: BMC Pharmacol Toxicol. 2020 Dec 2;21:84. doi: 10.1186/s40360-020-00460-z (PMC7709331; doi:10.1186/s40360-020-00460-z)
Supplement: Supplementary file 6 — Additional file 6. [file 40360_2020_460_MOESM6_ESM.xlsx]

## Sheet: Sheet1
Control	H-N&H-BH4	H-N&L-BH4	L-N&H-BH4	L-N&L-BH4	L-N	H-N	L-BH4	H-BH4
1	4.408	2.657	3.99	1.945	1.853	1.905	1.705	3.531
1	5.736	2.085	3.042	1.765	1.133	2.014	1.932	3.387
1	4.148	2.621	3.514	2.114	1.537	2.445	1.705	3.681
1	4.277	2.395	3.657	2.099	1.485	2.462	1.905	3.411
1	4.063	2.567	3.056	1.828	1.149	2.497	1.67	3.34
1	4.356	2.479	3.173	1.84	1.266	2.567	1.717	2.949
